# Supplementary material for: Shedding Light on the Antimicrobial Peptide Arsenal of Terrestrial Isopods: Focus on Armadillidins, a New Crustacean AMP Family
Source: Genes (Basel). 2020 Jan 14;11(1):93. doi: 10.3390/genes11010093 (PMC7017220; doi:10.3390/genes11010093)
Supplement: Supplementary file 1 [file genes-11-00093-s001.zip]

Archive with 10 entries (9 files):
- SupFile/
- SupFile/Supplementary_Figure_S1.pptx
- SupFile/Supplementary_Figure_S2.pptx
- SupFile/Supplementary_File_S1.fasta.txt
- SupFile/Supplementary_File_S2.fasta.txt
- SupFile/Supplementary_File_S3.nwk.txt
- SupFile/Supplementary_File_S4.nwk.txt
- SupFile/Supplementary_table_S1.xlsx
- SupFile/Supplementary_table_S2.xlsx
- SupFile/~$Supplementary_table_S2.xlsx
