# Supplementary material for: Shedding Light on the Antimicrobial Peptide Arsenal of Terrestrial Isopods: Focus on Armadillidins, a New Crustacean AMP Family
Source: Genes (Basel). 2020 Jan 14;11(1):93. doi: 10.3390/genes11010093 (PMC7017220; doi:10.3390/genes11010093)
Supplement: Supplementary file 1 [file genes-11-00093-s001.zip › SupFile/Supplementary_File_S1.fasta.txt]

>Plaevis14397
MLRILGLTLL FL-GLDLLPN KDNEPPAKDL KGGTFDTKST EFLGHQCLYT SSPTFRNWEI
NFLAKFWCPS FASFTATAMA KSPSGSVEKA TKAYAKMGVE RKLFTPEEVA LW
>Ppruinosus22277
MLKIISITFL IL-ELDFISS FVDEPPVTDL KESTFDTKST EFLGHECLYT STPTFRNWEL
HFLGKFWCPS LATFTATALS RSPTGAVKEA TTAYAKMGVE RKLFTKDEVA LW
>Celongata21549
MLKIISFSIL IF-GLKSFSS DPNESRDTDL KDSAFRTRTI EFVGHECQYT STPTFRGWQL
SFLSKFWCPS LTTVTTTGLS RSPTGAVKEA TKAYAKMGVE RKLFTREEVS LW
>Asiculorum20456
MHKISSVILL IF-GLDLLPE EDSKTPDLDI KDSTFETQSV EFLGYQCLYT STPTFRGWEL
HFLAKFWCPS LATFTATAMS RSPSGSVKEA TKMFAKMGVE RKLFTKEEVS LW
>Aassimile20430
MLKISSVILL IF-GLDLLPE EGSKTPDLDI KDSTFETQSV EFLGHQCLYT STPTFRGWQL
HFLAKFWCPS LATFTATAMS RSPSGSVKEA TKMYAKMGVE RKLFTKEEVS LW
>Adrepressum55593
MLKISSVILL IF-GLDLLPE EDSKTPDLDI KDSTFETQSV EFLGHQCLYT STPTFRGWQL
HFLAKFWCPS LATFTATALS RSPSGSVKEA TKMYAKMGVE RKLFTTEEVS LW
>Agranulatum41228
MLKISSVILL IF-GLDLLPE EDSKTSDLDI KDSTFETESI EFLGHQCLYT STPTFRGWEL
HFLAKFWCPS LATFTATALS RSPSGSVKEA TKMYAKMGVE RKLFTTEEVS LW
>Amaculatum1906
MLKISSVILL IF-GLDLLPE EDSKTPDLDI KDSTFETQSV EFLGHQCLYT STPTFRGWEL
HFLAKFWCPS LATFTATALS RSPSGSVKEA TKMYAKMGVE RKLFTTEEVS LW
>Anasatum13548
MLKISSVILL IF-GLDLLPE EDSKDSDLDI KDSTFETESI EFLGHQCLYT STPTFRGWEL
HFLAKFWCPS LATFTATAMS RSPSGSVKEA TKMYAKMGVE RKLFTTEEVS LW
>Aofficinalis11834
MMKAVLFNVA LV-LTDFLKG GDD-TEGADI KKTTYKTKST EFLGYECLYT STPTFRDWEL
HFLAKFWCPT LAPFTATALS KSPNNAVEEA TKNYARMGVE RKLFTKEEAA IW
>Asimoni14702
MLKISSVILL IF-GLDLLPE EDSKTPDLDI KDSTFETQSV EFLGHQCLYT STPTFRGWQL
HFLAKFWCPS LATFTATALS RSPSGSVKEA TKMYAKMGVE RKLFTTEEVS LW
>Atunisiense36142
MLKISSVILL IF-GLDLLPE EDSKDSDLDI KDSTFETESI EFLGHQCLYT STPTFRSWQL
YFLAKFWCPS LATFTATAMS RSPSGSVKEA TKMYAKMGVE RKLFTTEEVS LW
>Aversicolor11325
MLKISSVILL IF-GLDLLPE EDSKDSDLDI KDSTFETQSI EFLGHQCLYT STPTFRGWQL
HFLAKFWCPS LATFTATAMS RSPSGSVKEA TKTYAKMGVE RKLFTTEEVS LW
>AvulgareContig19230
MLKLSSVILL IF-GLDLLPE EDSKDSDLDI KDSTFETQSI EFLGHQCLYT STPTFRGWQL
HFLAKFWCPS LATFTATAMS RSPSGSVKEA TKTYAKMGVE RKLFTTEEVS LW
>Epurpurascens12783
MFKISSVIFL IL-GLDFLPS DLLKPSGLDI KDSTFETQTI EFLGYQCLYT STPTFRGWQL
YFLGKFWCPS LATFTATAMS RSPSGAVKEA TKTYSKIGVE RKLFTTEEVS LW
>Oasellus11778
MVKQICLMLL II-GLDLQKG SSSQDGSLDL KDNTFSTQTT EFLGHECLYT STPTFRGWEL
HFTAKFWCPS LATFTSTALS RSPTGSVKEA IKSYAKMGVE RKLFTSEEVA LW
>Pdispar12786
MLKIISVTLL II-GLDNLFS FLDEPPVKDL KDSTFNTKST EFLGHECLYT STPTFRKWEL
HFLAKFWCPS FATFTATATS RSPTGSVKEA TKAYAKMGVE RKLFTSEEVA LW
>Pmuscorum58756
MLSKIILVLL LI-GLDFLHE DSSQQSGLNF KDSTFSTQTT EFLGHECLYT STPTFRGWEL
YFLAKFWCPS LATFTGTGIS RSPTGSVKEA TMAYAKTGVK RKLFTKEEVA LW
>Pscaber28598
MLKIISVTLL II-GLSLSSL FEEEPPVKDL KDSTFNTKST EFLGHECLYT STPTFRNWEL
HFLAKFWCPS LATFTATAMS RSPTGAVKEA TKAYSKMGVE RKLFTSEEVA LW
>Trathkei50326
MLKIIVLTFL IV-GLSDLDL RIGEPPVKDL KDSTFDTKTT EFLGHECLYT STPTFRNWEL
HFRGKFWCPS LATFTATALS RSPTGAVKEA TKSYAKTGVE RKLFTSEEVA LW
>Asiculorum18526
--TRNLILLV LIMGTLIPLS KGDLTTAIAK KLSLYQSGTS DFLGHTCYYQ FKPTIIDWRL
YYEGKFWCPV FASFTGRSRT KSRSGAVEHA IQNFSERAVE LNLIKKSDVV DW
>Aassimile12963
MMTRNIILLV LVLGTLIPRS EGNLVTAIAS QLSLWKSESV DFLGNSCQYR IRPKIRKFKL
KYEGKFWCPG WAPFSGRASA SSRSGTVEKA IEDFAQKAVD SNLVSKSDVD SW
>Aassimile4311
RIFRNIFVAI LVLGTLFLCS EAKGINLVPL VAGLWHSGDA KFLGHKCHTR RTPYIRRWQL
WYKGRFSCPS LAKFRGEGRS RNPNHSIRDA AEDFVKKLLE KKIVSEEQVK GW
>Hbrevicornis11792
-MSRPVLFAF LLLGIQIQHS IAQLISAIAS QLSLWKSDTV EFLGNTCQYR ITPKISKWKL
KHESKFWCPG WAPFTGRGSG KSRSGSIEQA IGDFANKAVT NNLAGRDEVD IW
>Aassimile19755
MMSKNLIFLV LVLGTLIPIS EGNLVVAIAA KLSLWQNGAV SFLGHPCQYQ VKPKISSFEL
KYDGKFWCPG FASFSGSATT KSKSGATEHA IQDFAEKAVA SNLLSQAEVD NW
>Adrepressum40207
MMTKNLIFLV LVLGTLIPIS EGNLVAAIAT QLSLYQRGSV NFLGHPCNYR VKPRISKFRL
KYDGKFWCTG FASFTGRATK KSKSGAAEHA ILDFAQKAVA SNLLSQAEVD EW
>Adrepressum7715
MMTRNLILLV LVLGTLIPRS EGNLVTAIAS QLSLWKSESV DFLGNSCQYR IRPKIRKFKL
KYEGKFWCPG WAPFSGRASA SSRSGTVEKA IEDFAQKAVD SNLVTKDDVE SW
>Agranulatum14247
MMTRNLILLV LVLGTLIPRS EGNLVTAIAS QLSLWKSESV DFLGNSCQYR IRPKIRKFKL
KYEAKFWCPG WAPFSGRASA SSRSGTVEKA IEDFAQKAVD SNLVTKADVE SW
>Agranulatum38932
MMSKNLIFLV LVLGTLIPIS EGNLVIAIAT KLSLWQNGAV SFLGHPCQYQ VKPRISSFQL
KYDGKFWCPG FASFTGRATT KSKSGAAEHS IQDFAQKAVA SNLLSQAEVD KW
>Amaculatum19219
MMSKNLIFLV LVLGTLIPIS EGNLVIAIAT KLSLWQNGAV SFLGHPCQFQ VKPRISSFEL
KYDGKFWCPG FASFTGRATK KSKSGATEHA IQDFAQKAVA SNLLSQAEVD KW
>Amaculatum44499
--LRNLILLV LVLGTLIPSS EGNLVTAIAS QLSLWKSESV DFLGNSCQYR IRPKIRKFKL
KYEGKFWCPG WAPFSGRASA SSRSGTVEKA IEDFAQKAVD SNLVTKEDVE SW
>Anasatum10640
MMTRNLILVV LVLGTLIPRS EGNLVTAIAS QLSLWKSESV DFLGNSCQYR IRPKIRKFEL
KYEGKFWCPG WAPFSGRASA SSRSGTVEKA IEDFAQKAVD SNLVTKSDVE SW
>Anasatum16469
MMSKNLIFLV LVLGTLIPIS EGNLVIAIAT KLSLWQNGAV SFLGHPCQYQ VKPRISSFEL
KYDGKFWCPG FASFTGRATK KSKSGATEHA IQDFAQKAVA SNLLSQAEVD KW
>Aofficinalis51366
MMSRNIIVVL VLLGSLIPHS EGNLVSVIAN QLSLWKTESV DFLGNSCQYR IKPKIRKFKL
KYEAKFWCPG WAPFSGRATA SSRSGTVEKA IEDFARQAVE SNLVSTADVE AW
>Asiculorum55427
MMTRNIILLV LVLGTLIPRS EGNLVTAIAS HLSLWKSESV DFLGNSCQYR IRPKIRKFQL
KYEGKFWCPG WAPFSGRASA SSRSGTVEKA IKDFAQKAVD SNLVTKSDVE SW
>Asiculorum6231
MMSKNLIFLV LVLGTLIPIS EGNLVIAIAA KLSLWQNGAV NFLGHPCQYQ VKPIISSFEL
KFDGKFWCPG FASFSGSATG KSKSGATEHA IQDFAQKAVD SNLLSQAEVD KW
>Asimoni11732
MMSKNLIFLV LVLGTLIPIS EGNLVIAIAT KLSLWQNGAV SFLGHPCQYQ VEPRISSFEL
KYDGKFWCPG FASFTGRATK KSKSGATEHA IQDFAQKAVA SNLLSQAEVD KW
>Asimoni9879
MMTRNLILLV LVLGTLILGS EGNLVTAIAS QLSLWKSESV DFLGNSCQYR IRPKIRKFKL
KYEGKFWCPG WAPFSGRASA SSRSGTVEKA IEDFAQKAVD SNLVTKADVE SW
>Atunisiense11917
MMTKNLILVV LVLGTLIPRS EGNLVTAIAS QLSLWKSESV DFLGNSCQYR IKPKIRKFKL
KYEGKFWCPG WAPFSGRASA SSRSGTVEKA IEDFAQKAVD SNLVTKSDVE SW
>Atunisiense24404
MMSKNLIFLV LVLGTLIPIS EGNLVIAIVT KISLFQSGSV DFLGHPCHYK VKPRISKFRL
KYDGKFWCPG FASFTGRATR KSRSGATERA ILDFAQKAVA SNLLSQAEVD KW
>Atunisiense24405
MMSKNLIFLV LVLGTLIPIS EGNLVIAIAT KLSLWQNGAV NFLGHPCQYQ VKPRISSFEL
KYDGKFWCPG FASFTGTATK KSKSGATEHA IQDFAQKAVA SNLLSQAEVD KW
>Aversicolor14197
MMTRNLILIV LVLGTLIPRS EGNLVTAIAS QLSLWKSESV DFLGNSCQYR IRPKIRKFKL
KYEGKFWCPG WAPFSGRASA SSRSGTVEKA IEDFAQKAVD SNLVTKSDVE SW
>Aversicolor46619
MMSKNLIFLV LVLGTLIPIS EGNLVIAIAT KLSLWQNGAV SFLGHPCQYQ VEPRISSFEL
KYDGKFWCPG FASFTGKATK KSKSGATEHA IIDFAQKAVA SNLLSQAEVD KW
>Aversicolor50681
MMTRNLILLV LIMGTLIPLS EGDLTTAIAK KLSLYQSGSV DFLGYHCNYQ FKPRIIGWGL
KYDGKFWCPR FASFSGRART KSRSGAVEHA IQNFAERAVE LNLMDQSDLD VW
>AvulgareContig12048
EMSKNLIFLV LVLGTLIPIS EGNLVIAIAT KLSLWQNGAV SFLGHPCQYQ VERRISSFEL
KYDGKFWCPG FASFTGRATK KSKSGATEHA IIDFAQKSSC IKPTKPS--- --
>AvulgareContig15952
MMTRNLILLV LVLGTLIPRS EGNLVTAIAS QLSLWKSESV DFLGNSCQYR IRPKIRKFKL
KYEGKFWCPG WAPFSGRASA SSRSGTVEKA IEDFAQKAVD SNLVTKSDVE SW
>AvulgareContig9066
--------LV LVLGTLIPIS EGNLVAAIAT KLSLYQSEAV NFLGHPCHYR VKPRISKFRL
KYDGKFWCTG FASFTGRATR KSRSGAAEHA ILDFAQKAVE SNLLSQAEVD KW
>Celongata44325
----NLIHVA LLLGTLIHKS EENLLTAIAI QLSLWKTESV DFLGNSCQYR IRPKIIKLRL
KYEGKFWCPG WAPFSGTSTG SGRSGTVERA IKDFAQKAVN SNLVSKSDVK EW
>Celongata63747
MMMRNCLFVV LFLGTLIPKS EGNLVTAIAS QLSLWKTESV DFLGNSCQYR IRPKIRKFKL
KYEGKFWCPG WAPFSGRSSS SSRSGTIEKA IEDFAQKAVN TDLVSKSDVE QW
>Epurpurascens3817
--TRNLIFCA LLLVTLIPRS EGNLVTAIAS QLSLWKSESI DFLGNSCQYR IKPKIRKFKL
KYEGKFWCPG WAPFSGRASA SSRSGTVEKA IEDFAQKAVD SNLVTKADVD SW
>Epurpurascens48305
--TMNVIIFV LMMGTLIPRS EGNLATAIAG KLSLYKSGSV DFLGNPCEYQ YKPTIKRFQL
KYKGKFWCPG FASFTGTSLT KSRSGAVENA IKDFAQKAVD SNLISKTDFE SW
>Plaevis10552
MMTKNFILVL LFLGVFMPRS EGNLIDEIVS KLSLWKSGQI EFLGHECEYQ YKPTVRKFEL
RYKGKFWCPG WAPFSGGSLT QSRSGAVEHA IKDFVQKALD SKLVTESEVK AW
>Pdispar11081
MMTRNLILTL LLLGTLIPRS EGNLVTAIAS QLSLWKSESV DFLGNSCQYR IRPKFRKFKL
KYEAKFWCPG WAPFSGKATA SSRSGSVEKA INDFAVKAVN SDLVSRSDVD SW
>Pscaber16719
MMTRNLILTL LLLGTLIPRT EGNLVTAIVS QLSLWKSESV DFLGNTCEYR ITPKFRNFEL
KYEGKFWCPG WAPFSGRATA SSRSGTVEKA IKDFAQKAVD SDLVSKSDVD SW
>Pscaber16720
MMTRNLILTL LLLGTLIPRT EGNLVTAIAS QLSLWKSESV DFLGNSCQYR IKPKIRKFKL
KYEGKFWCPG WAPFSGRATA SSRSGSVEKA INDFAQKAVD SDLVSKSDVD SW
>Pscaber21715
MMTKNFILVL LLLGTLIPRS EGNLVDAIAS KFGMWASGER ELFGQTCQYQ YKPTINRFRL
YYKGKFWCPG WAPFSGESKT KSRSGSIEHA IKDFVQKALA ANLISTSEAK LW
>Ppruinosus28379
MMTRNLILTL LLLGTLIPRS EGNLVTAIAS QLSLWKSESV DFLGNSCQYR IRPKIRKFKL
KYEAKFWCPG WAPFSGRASA SSRSGSVEKS INDFAQKAVD SNLVSKSDVD SW
>Trathkei63858
MLTRNLIYAL LLLGTLIPRS EGNLVTAIAS QLSLWKSDSV DFLGNSCQYR ITPKIRKFKL
KYEAKFWCPG WAPFTGRATA SSRSGTVEKA IQDFAQKAVD SDLVSKDDVD TW
>Trathkei63859
MMTRNLIYAF LLLGTHMPQS EGNLVTAIAS QLSLWKSESV DFLGNSCQYR IRPKIRKFQL
KYEGKFWCPG WAPFTGRAIA FSRSGTVEKA IQDFAQKAVD SDLVSKDDVD TW
>Ppruinosus35687
MMHKNLILVL LLLGTLIPRS EGNWVDAIVS KLSLWKNESV EFLGQSCQYE YKPKISKFQL
KYEGKFWCPG WASFSGKSTT KSRSGAIEHA IKDFVQKAID SNLVSKSEVD PW
>Trathkei41195
MMTRNLIFGL LLVGMLIPGS EGNLWDSLFS KLSLWKRDSV VFLGHSCQYE YKPKISKLQL
RYEGKFWCPG WAPFSGRATA RKRPGTAEKA IEDFAQKAVN SNLVSKSDVD TW
>Trathkei63860
MLTRNLIYAL LLLGTLMSRS EGNLVTAIAS QLNLWKSESV DFLGNSCQYR IRPKIRKFQL
KYEGKFWCPG WAPFTGRAIA FSRSGTVEKA IQDFAQKAVD SDLVSKDDVD TW
>Pmuscorum36425
MMTRNIFLVF LLLGTFIPQS EGNLVTAIAS QLSLWRSESV DFLGNSCEYR IRPKLRRFKL
KYEGKFWCAG WAPFTGRSLT SSRSGAVEHA IRNFAQKAVD SNLVSRSDVD QW
>Pmuscorum26581
TMTRNIFLAL LLFGTLVHQT TGN-VNIIAS QLSLWKSESV DFLGNSCQYR INPKIRKFKL
KYEGKFWCPG WAPFSGRATS SSRSGTVERA IKDFAQKAVD SNLVSKSDVE EW
>Aassimile972
MMKVSIVLIT ILCIYQFPFN VIS---KLLG KLTLWSDGEV DFVGVSCKFS THPVFKKWKL
YFIGKFWCPG FAPFSGRSQT RSVSGAVEEA TKDFVKKALK NDLLEEEDVK IW
>Agranulatum38656
IMKVSIVLIT ILCIYQFPLN VIS---KLLS KLGLWSDGEV DFVGVSCKFS THPVFKKWKL
YFIGKFWCPG FAPFSGRSQT RSVSGAVEEA TKNFVKKALK NDLLEEEDVK IW
>Amaculatum26365
MMKVSVVLIT ILCIYQFPLN LIS---KLLG KLTLWSDGEV DFIGVSCKFS THPIFKKWKL
YFIGKFWCPG FAPFNGRSQT RSVSGAVEEA TKDFVKKALK NDLLEEEDVK IW
>Anasatum12849
MMKASIILIT ILCIYQFPLN IIS---KLLG KITLWSSGEV DFVGVSCKFS THPIFENWKL
YFRGKFWCPG FAPFSGRSQT RSASGAVNVA TKDFVKKALK NNLLEEEDVK IW
>Asiculorum34202
MMKVSIVLII ILCIYQFPFN VIS---KLLG KLTLWSDGEV DFVGVSCKYS THPIFEKWKL
YFIGKFWCPG FAPFSGRSQT RSVFGAVEKA TKDFVQKALK NDLLEEEDVK IW
>Asimoni12063
MMKVSIVLIT ILCIYQFPLN LIS---KLLG KLTLWSDGEV DFVGVSCKFS THPIFKKWKL
YFIGKFWCPG FAPFNGRSQT RSVSGAVEEA TKDFVKKALK NDLLEEEDVK IW
>Atunisiense25133
MMKASIVLIT ILCIYSFPLN LIS---KLLG KITLWSSGEV DFVGVSCKFS THPIFEKWKL
YFRGKFWCPG FAPFSGRSQT RSVSGAVNKA TKDFVQKALK NDLLEEEDVK IW
>Aversicolor9611
MMKVSIVLIT ILCIYQFPFN VIS---KLLG KVSLWSDGEV DFVGVSCKFS THPVFKKWKL
YFIGKFWCPG FAPFNGRSQT RSVSGAVKEA TKDFVKKALK NDLLEDEDVK IW
>AvulgareContig9702
MMKVSIVLIT ILCIYQFPFN VIS---KLLG KVSLWSDGEV DFVGVSCKFS THPVFEKWKL
YFIGKFWCPG FAPFNGRSQT RSVSGAVEEA TKDFVQKALK NNLLEEEDVK IW
>Oasellus45029
KMKVSLALTL ILCLYSIPED ILY---KLIG KLGLWSEGEV DFAGVSCKYS TRPTFQKWKL
YYIGKFWCPG LAPFSGRSKT LSPSGAVKEA TKDFVTKALE KDLLDEEDVK IW
>Plaevis5396
KMKATIVLII VLCLYENLFD SLY---KVLG RLKLWGEGEV DFLSASCQYS TRPVFKKWQL
LFQGKFWCPG FAPFSGSSET QSPSGAVEHA TKDFIQKALK NDLVTEEDVK IW
>Pmuscorum47785
KMKISLVLTV IFCLYSIPED IIY---KLLG KVGLWSEGEV DFAGVSCKYS TRPTFQKWKL
YFIGKFWCPG LAPFNGRSKT LSRSGAVKEA TKDFVTKALE KDLLDEEDVE IW
>Pscaber16726
RMKASIVLTI VLCLYSLPLD SIY---KLVG KLNLWSEGEV DFLSTSCQFS TRPVFKKWKL
KYQGKFWCPG FAPFSGRSET LSVSGAVKEA TKDFVRKALE KNLLEEEDVE IW
>Trathkei29947
KMKIFIVLTI ILCLYQIPID KVY---KLIG RLNLWNEGEV DFVGVSCVYS TEPLFKHWKL
YFKGKFWCPG FAPFSGRSEE SSVPGAIKVA TKDFVKKALK NDLLEEEDVK IW
