# Supplementary material for: Shedding Light on the Antimicrobial Peptide Arsenal of Terrestrial Isopods: Focus on Armadillidins, a New Crustacean AMP Family
Source: Genes (Basel). 2020 Jan 14;11(1):93. doi: 10.3390/genes11010093 (PMC7017220; doi:10.3390/genes11010093)
Supplement: Supplementary file 1 [file genes-11-00093-s001.zip › SupFile/Supplementary_File_S2.fasta.txt]

>lcl|Adrepressum15820 
MKLIQVLLAG LLIAFSASQ- KEKCRYWCNQ DHGKVYCCEY DSD-PAVGEK FGKCPPVRPT
CPGTK-FGPD PCSNDFSCAG IDKCCFDKCL NIAVCKKP
>lcl|Agranulatum38561 
MKLVQVLLAG LLVAFSASQ- KEKCRYWCNQ DHGKVYCCEY DSD-PAVGEK FGKCPPVRPT
CPGTK-FGPD PCSNDFSCAG IDKCCFDKCL NIAVCKKP
>lcl|Asiculorum44097 
MKLMQVFLAG LLIAFSASQ- KEKCRYWCNQ DHGQVYCCEY DSD-PAVGEK FGKCPPVRPT
CPGTK-FGPD PCSNDFSCAG IDKCCFDKCL NIAVCKKP
>lcl|Asimoni17351 
---IQVLLAG LLIAFSASQ- KEKCRYWCNQ DHGKVYCCEY DSD-PAVGEK FGKCPPVRPT
CPGTK-FGPD PCSNDFSCAG IDKCCFDKCL NIAVCKKP
>lcl|Atunisiense12729 
MKLIQVLLAG LLIAFSASQ- KEKCRYWCNQ DHGKVYCCEY DSD-PAVGEK FGKCPPVRPT
CPGTK-FGPD PCSNDFSCAG IDKCCFDKCL NIAVCKKP
>lcl|AvulgareContig38419 
MKLIQVLLAG LLIAFSASQ- KKKCRYWCNQ DHGKVYCCEY DSD-PAVGEK FGKCPPVRPT
CPGTK-FGPD PCSNDFSCAG IDKCCFDKCL NIAVCKKP
>lcl|Plaevis14188 
MKLIQVLLTG LLIAFSASQ- KQKCRYWCNQ DHGKVYCCEY DTD-PAVGEK FGKCPPVRPT
CPGTK-FGPD PCSNDFSCPS IDKCCFDKCL NIAVCKKP
>lcl|Pmuscorum25869 
MKLIQFLLAG FLITCSAIQ- KEKCRYWCNQ DHGQVYCCEY DTDHLAVGEK FGKCPPVRPV
CPGTK-FGPE KCSNDFSCAG IDKCCFDKCL NIAVCKKP
>lcl|Ppruinosus29522 
MKLIQVLLTG LLIAVSASQ- KEKCRYWCNQ DHGKVYCCEY DSD-PAVGEK FGQCPPVRPT
CPGTK-FGPD PCSNDFSCQG IDKCCFDKCL NIAVCKKP
>lcl|Pscaber28346 
MKLIQVLLTG LLIAFSASQ- KKKCRYWCNQ DHGQVYCCEY DSD-PAVGEK FGKCPPVRPT
CPGTK-FGPD SCSNDFSCTG IDKCCFDKCL NIAVCKKP
>lcl|Oasellus16067 
MKLIQFLLTG LLIANSATQ- KEKCRYWCNQ DHGKVYCCEY DTDRLAVGEK FGKCPPVRPV
CPGTK-FGPE RCSNDFSCAG IDKCCFDKCL NIAVCKKP
>lcl|Aassimile22282 
MNKILFGAFL LCCAIVPSLQ RSPCRYWCKN DRSQFYCCEN NDVRPPVGEK KGRCPQVRPS
CPGLGASGPK TCSNDYSCPG RDKCCYDVCL KLSVCKPS
>lcl|Agranulatum6965 
MNKILFGAFL LCCVVVPSLQ RSPCRYWCKN DRLQFYCCEN SNDRPPVGEK KGRCPQVRPS
CPGLGASGPK TCSNDYSCPG RDKCCYDVCL KLSVCKPS
>lcl|Asiculorum50526 
MNKILFGAFL LCCVIVPSLQ RSPCRYWCKN DRLQFYCCEN NDVRPPVGEK KGRCPQVRPS
CPGLGASGPK TCSNDYSCPG RDKCCYDVCL KLSVCKPS
>lcl|Adrepressum17058 
MNKILFGAFL LCCVIVPSLQ RSPCRYWCKN ERLQFYCCEN SDDRPPVGEK KGRCPQVRPS
CPGLGASGPK TCSNDYSCPG RDKCCYDVCL KLSVCKPS
>lcl|Anasatum17973 
----LFGAFL LCCVIVPSLQ RSPCRYWCKN DRLQFYCCEN SDDRPPVGEK KGRCPQIRPS
CPGLGASGPK TCSNDYSCPG RDKCCYDVCL KLSVCKPS
>lcl|Aofficinalis2917 
MNKILFGAFL LCCVVVPSLQ RSPCRYWCKN DRLQFYCCEN DDDHPPVGDK KGRCPPVRPS
CPGLTAAGPK TCSNDYSCPG RDKCCYDVCL KLSVCKPS
>lcl|Asimoni8040 
MNKILLGAFL ICCVIVPSLQ RSPCRYWCKN DRLQFYCCEN GNDRPPVGEK KGRCPQVRPS
CPGLGASGPK TCSNDYSCPG RDKCCYDVCL KLSVCKPS
>lcl|Atunisiense13780 
MNKILFGTFL LCCVIVPSLQ RSPCRYWCKN DRLQFYCCEN NDVRPPVGEK KGRCPQVRPS
CPGLGASGPK TCSNDYSCPG RDKCCYDVCL KLSVCKPS
>lcl|Aversicolor16031 
MNKILFGAFL LCCVIVPSLQ RSPCRYWCKN DRLQFYCCEN SDDRPPVGEK KGRCPQVRPS
CPGLGASGPK TCSNDYSCPG RDKCCYDVCL KLSVCKPS
>lcl|Celongata40425 
MNKILFGALL LCFLIAPSLE RRPCKYWCKT PRQQFYCCED GGGRPPEREK RGSCPPVRPS
CPKFSTAGPK TCSNDYSCDG SDKCCYDVCL KLSVCKPA
>lcl|Trathkei13584 
MNKILFGTLL LCCVIVPSLQ -TSCRYWCKN DKLQFYCCEN GDDRPPVGEK RGRCPEVRPN
CPGYGAAGPK TCSNDYSCPG SDKCCYDVCL KLSVCKPA
>lcl|Ppruinosus45252 
MNKILFGALL LCCAIVPSLQ TSPCRYWCKN DRLQFYCCES GDERPPVGEK RGRCPPVRPS
CPGLTAAGPK TCSNDYSCPG KDKCCYDVCL KLSVCKPP
>lcl|Epurpurascens18944 
MNKILFGTFL LCCVIVPSLQ RSPCRYWCKT NSQQFYCCEN DDDRPPVGEK EGQCPPVRPS
CPGFTASGPK TCSNDYSCQG RDKCCYDICL KLSVCKPP
>lcl|Oasellus39647 
MKTILFGALF LCFVIVPSLQ RRPCRYWCKN QRLQFYCCED GNDHPPVGEK SGRCPPVRPS
CPGFQAAGPK TCSNDYSCSG SDKCCYDTCL QLSVCKPA
>lcl|Aassimile22606 
MNKIIFGGLL LCFLVAPSLQ KRPCRYWCEN DKSQYYCCEN DDQRPPVGEK KGSCPPVRPS
CPGVGAAGPK TCSNDFSCSG RDKCCYDVCL QLHVCKPP
>lcl|Adrepressum34162 
MNKIIFGGLL LCFLIAPSLQ KRPCRYWCEN DKSQYYCCEN DDQRPPVGEK KGSCPPVRPS
CPGVGAAGPK TCSNDFSCSG RDKCCYDVCL QLHVCKPP
>lcl|Agranulatum49381 
MNKIIFGGLL LCFLIAPSLQ KRPCRYWCEN DKSQYYCCEN DDQRPPVGEK KGSCPPVRPS
CPGVGAAGPK TCSNDFSCSG RDKCCYDVCL QLHVCKPP
>lcl|Amaculatum16910 
MNKIIFGGLL LCFLVAPSLQ KGPCRYWCEN DKSQYYCCEN DDQRPPVGEK KGSCPPVRPS
CPGVGAAGPK TCSNDFSCSG RDKCCYDVCL QLHVCKPP
>lcl|Anasatum10153 
MNKIIFGGLL LCFLIAPSLQ KRPCRYWCEN DKSQYYCCEN DDQRPPVGEK RGSCPPVRPS
CPGVGAAGPK TCSNDFSCSG RDKCCYDVCL QLHVCKPP
>lcl|Aofficinalis15625 
MNKILFGGLL LCFVVVPSLQ LSPCRYWCEN DKGNYYCCEN DDQRPPVGEK RGSCPPVRPS
CPGVGARGPQ TCSNDFSCSG RDKCCYDTCV DKHICKPP
>lcl|Aofficinalis17911 
MNQMLVGVLL FCLVIVPSLQ RSPCRYWCKT NQNKFYCCEG NDN-PPVGEK RGFCPPVRPS
CPGVGAAAPK SCSNDYACPG RDKCCFDTCL NLHVCKPP
>lcl|Asiculorum32120 
MNKIIFGGLL LCFLVAPSLQ KRPCRYWCEN DKSQYYCCEN DNQRPPVGEK KGSCPPVRPS
CPGVGAAGPK TCSNDFSCSG RDKCCYDVCL QLHVCKPP
>lcl|Asimoni20037 
MNKIIFGGLL LCFLVAPSLQ KGPCRYWCEN DKSQYYCCEN DDQRPPVGEK KGSCPPVRPS
CPGVGAAGPK TCSNDFSCSG RDKCCYDVCL QLHVCKPP
>lcl|Atunisiense21888 
MNKILFGGLL LCFLIAPSLQ KRPCRYWCEN DKSEYYCCEN DDQRPPVGEK KGSCPPVRPS
CPGVGAAGPK TCSNDFSCSG RDKCCYDVCL KLHVCKPP
>lcl|AvulgareContig6925 
MNKIIFGGLL LCFLIAPSLQ KR-CRYWCEN DKSQYYCCEN DDQRPPVGEK KGSCPPVRPS
CPGVGAAGPK TCSNDFSCSG RDKCCYDVCL QLHVCKPP
>lcl|Celongata56884 
MNKILFGGIL LCFLIAPTFE TSPCRYWCEN DKSQYYCCEN DDQRPPVGEK KGSCPPVRPS
CPGVGAAGPK TCSNDFSCSG RDKCCYDVCL QLHVCKPP
>lcl|Epurpurascens16534 
MNKILFGGLL LCFLIAPSLQ KRPCRYWCEN DKSEYYCCEN DDKRPPVGEK KGFCPPVRPT
CPGVQAAGPK TCSNDFSCSG RDKCCYDVCL KLHVCKPP
>lcl|Amaculatum12820 
MNKILFGAFL LCCVIVPSLQ RSPCRYWCKN DRLQFYCCEN SNDRPPVGEK KGRCPQVRPS
CPGLGASGPK TCSNDYSCPG RDKCCYDVCL KLSVCKPS
>lcl|Aassimile20680 
MKKVSAGGFF LCLLMVPSLQ REPCRYWCKN QRSQFYCCEY DDQRLPVGEK WGYCPPLRPS
CPGLTRARPR ICSNDYSCPG IDKCCFDVCL EVSVCKAP
>lcl|Aversicolor34022 
MKKVLAGGLF LCLLMVPSFQ REPCRYWCKN QRSQFYCCEY DDQRLPVGEK WGYCPPLRPS
CPGLTRARPR ICSNDYSCPG VDKCCFDVCL EVSVCKAP
>lcl|Anasatum11890 
MKNVLAGGLF LCLLMVPSLQ REPCRYWCKN QRSQFYCCEY DDQRIPIGEK WGYCPPIRPS
CPGLTRARPR ICSNDYSCPG IDKCCFDVCL EVSVCKAP
>lcl|Adrepressum1217 
MKKVLAGGFF LCLLMVPSLQ REPCRYWCKN QRSQFYCCEY DDQRLPVGEK WGYCPPLRPS
CPGLTRARPR ICSNDYSCPG VDKCCFDVCL EVSVCKAP
>lcl|Agranulatum1887 
MKKVLAGGLF LCLLMVPSLQ REPCRYWCKN QRSQFYCCEY DDQRLPVGEK WGYCPPLRPS
CPGLTRARPR ICSNDYSCPG VDKCCFDVCL EVSVCKAP
>lcl|Amaculatum45186 
MKKVLAGGFF LCLLMGPSLQ REPCRYWCKN QRSQFYCCEY DDQRLPVGEK WGYCPPLRPS
CPGLTRARPR ICSNDYSCPG VDKCCFDVCL EVSVCKA-
>lcl|Asiculorum44159 
MEKVLAGGLF LCLLMVPSLQ REPCRYWCKN QRSQFYCCEY DDQRFPVGEK WGYCPPLRPS
CPGLTRARPR ICSNDYSCPR EDKCCFDVCL EVSVCKAP
>lcl|Atunisiense65023 
MKNVLAGGLF LCLLMVPSLQ REPCRYWCKN QRSQFYCCEY DDQRIPIGEK WGYCPPIRPS
CPGLTRARPR ICSNDYSCPG VDKCCFDVCL EVSVCKAP
>lcl|AvulgareContig8789 
MKKVLAGGLF LCLLMVPSFQ REPCRYWCKN QRSQFYCCEY DDQRLPVGEK WGYCPPLRPS
CPGLTRARPR ICSNDYSCPG VDKCCFDVCL EVSVCKAP
>lcl|Oasellus5220 
MKNILAGGLF LCLLVVPSLQ REPCRYWCKN QRSQFYCCEH DDQRTPVGEK WGYCPPVRPS
CPGLTRIRPR ICSNDYSCSG VDKCCYDVCL EVSVCKAP
>lcl|Pmuscorum21552 
MKNILAGGIF LCLLVAASLQ REPCRYWCKN QRSQFYCCEH DDQRTPVGEK WGYCPPIRPS
CPGLTRSRPR VCSNDYSCLG IDKCCYDVCL EVSVCKAP
>lcl|Epurpurascens8684 
MKNVLAGALF LCLLMAPSLQ REPCRYWCKN QRSQFYCCEY DDQRIPIGEK WGYCPPVRPS
CPGLTRARPT ICSNDYSCPG VDKCCYDVCL EVSVCKAP
>lcl|Asimoni33147 
MKKVLAGGFF LCLLMVPSLQ REPCRYWCKN QRSQFYCCEY DDQRLPVGEK WGYCPPLRPS
CPGLTRARPR ICSNDYSCPG VDKCCFDVCL EVSVCKAP
>lcl|Pscaber38528 
MKNILAGGLF LCLLMVPSLQ REPCRYWCKN QRSQFYCCEY DDQRYSVGEK WGYCPPLRPS
CPGLTRARPI ICSNDYSCSG IDKCCYDVCL EVSEIGRA
>lcl|Ppruinosus11309 
-QNILTGGLF LCLLIVPSLQ REPCRYWCKN QRSQFYCCEY DDQRLPVGEK WGYCPPVRPS
CPGLTRLRPL ICSNDYSCSG IEKCCYDMCL EVSVCKTP
>lcl|Plaevis14020 
MKNLLAGGLF LCLLMVPSLQ REPCRYWCKN QRSQFYCCEY DDQRISIGEK WGYCPPLRPS
CPGLTRIRPI VCSNDYSCSG IDKCCYDVCL EVSVCKAP
>lcl|Trathkei104846 
MKNILAGGLF LCLLMEPSLQ REPCRYWCKN QRSQFYCCEY DDQRVPVGEK WGYCPPRRPS
CPGLRSARPE ICSNDYSCYG IDKCCYDVCL EVSVCKAP
>lcl|Hbrevicornis12294 
---ILFGGLL LCFLIAPSFQ KRPCRYWCEN DKSEYYCCEN DDQRPPVGEK KGSCPPVRPS
CPGVGAAGPK TCSNDFSCSG RDKCCYDVCL QLHVCKPP
>lcl|Oasellus51110 
MNKILFGGLL LCFLIAPSMQ RHPCRYWCEN NKSQYYCCEN DDQRPPVGEK RGSCPPVRPS
CPGYGAAGPK TCSNDFSCSG RDKCCYDVCL QLHVCKPP
>lcl|Plaevis1764 
MNKLLFGGLL LCFLIAPSLQ KRPCRYWCEN DKSEYYCCEN DDKRPPVGEK RGSCPPVRPS
CPGVGAAGPK TCSNDFSCPG KDKCCYDVCL QLHVCKPP
>lcl|Ppruinosus56024 
MNKILFGGLL LCFLIAPSFQ KRPCRYWCEN DKSEYYCCEN DDQRPPVGEK KGSCPPVRPS
CPGVGAAGPK TCSNDFSCSG KDKCCYDVCL QLHVCKPP
>lcl|Pscaber36968 
MNKILFGGLL LCFLIAPSLQ KRPCRYWCEN DKSQYYCCEN DDQRPPVGEK RGSCPPVRPS
CPGVGAAGPK TCSNDFSCSG QDKCCYDVCL QLHVCKPP
>lcl|Trathkei97279 
MNKILFGGLL LCFLIAPSLQ KRPCRYWCEN DKSEYYCCEN DDQRPPVGEK RGSCPPVRPS
CPGVGAAGPK TCSNDFSCSG QDKCCYDVCL QLHVCKPP
>crustin_ref crustin 1 [Panulirus japonicus]
MKLVL----- LCVLGLAVGQ -DECRYWCRT PQGQAYCCEN AAKPPPVGTK PGSCPIVRPD
CPPTRTLGPQ TCSNDFSCAG SDKCCYDTCL GEHVCKPP
