# Supplementary material for: Shedding Light on the Antimicrobial Peptide Arsenal of Terrestrial Isopods: Focus on Armadillidins, a New Crustacean AMP Family
Source: Genes (Basel). 2020 Jan 14;11(1):93. doi: 10.3390/genes11010093 (PMC7017220; doi:10.3390/genes11010093)
Supplement: Supplementary file 1 [file genes-11-00093-s001.zip › SupFile/Supplementary_File_S3.nwk.txt]

((((((Amaculatum44499,Asimoni9879)0.5170,Agranulatum14247,AvulgareContig15952,Aversicolor14197,Anasatum10640,Atunisiense11917,Adrepressum7715,Asiculorum55427,Aassimile12963,Celongata63747,Epurpurascens3817,Aofficinalis51366,((Trathkei63859,Trathkei63860)0.8940,Trathkei63858)0.8370,Pdispar11081,Ppruinosus28379,Pscaber16719,Pscaber16720,Pmuscorum36425,Celongata44325,Pmuscorum26581,Hbrevicornis11792)0.5340,Trathkei41195,(Epurpurascens48305,((Asiculorum18526,Aversicolor50681)0.9900,(((Adrepressum40207,AvulgareContig9066)0.7870,Atunisiense24404)0.6350,(Agranulatum38932,(Aassimile19755,Asiculorum6231)0.6710,Atunisiense24405,AvulgareContig12048,Amaculatum19219,Anasatum16469,Asimoni11732,Aversicolor46619)0.8520)0.9800)0.7190)0.7040,Ppruinosus35687)0.5850,Plaevis10552,Pscaber21715)0.8040,Aassimile4311,(Plaevis5396,(Oasellus45029,Pmuscorum47785)0.9510,Pscaber16726,Trathkei29947,(Asiculorum34202,(Anasatum12849,Atunisiense25133)0.8790,AvulgareContig9702,Agranulatum38656,Aassimile972,Aversicolor9611,(Amaculatum26365,Asimoni12063)0.8560)0.8890)0.9820)1.0000,(Aofficinalis11834,(Plaevis14397,(Ppruinosus22277,Trathkei50326,Pdispar12786,Pscaber28598)0.6080,(Oasellus11778,Pmuscorum58756)0.6170,Celongata21549,(Epurpurascens12783,(AvulgareContig19230,Aversicolor11325,Agranulatum41228,Anasatum13548,Atunisiense36142,Asiculorum20456,Aassimile20430,Adrepressum55593,Amaculatum1906,Asimoni14702)0.6750)0.8300)0.7230)1.0000);
