# Supplementary material for: Shedding Light on the Antimicrobial Peptide Arsenal of Terrestrial Isopods: Focus on Armadillidins, a New Crustacean AMP Family
Source: Genes (Basel). 2020 Jan 14;11(1):93. doi: 10.3390/genes11010093 (PMC7017220; doi:10.3390/genes11010093)
Supplement: Supplementary file 1 [file genes-11-00093-s001.zip › SupFile/Supplementary_File_S4.nwk.txt]

(((((Armadillidium assimile,Armadillidium siculorum,(Armadillidium maculatum,Armadillidium simoni)0.7120)0.5660,Armadillidium depressum,Armadillidium granulatum,Armadillidium vulgare,Armadillidium nasatum,(Armadillidium tunisiense,Eluma purpurascens)0.5710,(Helleria brevicornis,Porcellionides pruinosus)0.5240,Porcellio scaber,Porcellio laevis,Trachelipus rathkei,Chaetophiloscia elongata,Oniscus asellus)0.8710,Armadillo officinalis)0.9450,Armadillo officinalis,(Chaetophiloscia elongata,Oniscus asellus)0.6590,Eluma purpurascens,Trachelipus rathkei,Porcellionides pruinosus,(Armadillo officinalis,(Armadillidium assimile,(Armadillidium siculorum,Armadillidium tunisiense)0.5890,((Armadillidium granulatum,Armadillidium maculatum,Armadillidium simoni)0.5230,Armadillidium depressum,Armadillidium nasatum,Armadillidium versicolor)0.7370)0.7430)0.7550,(Porcellionides pruinosus,((Oniscus asellus,Philoscia muscorum)0.6600,(Trachelipus rathkei,(Porcellio scaber,Porcellio laevis)0.6500,(Eluma purpurascens,((Armadillidium nasatum,Armadillidium tunisiense)0.8420,(Armadillidium siculorum,(((Armadillidium versicolor,Armadillidium vulgare)0.7130,Armadillidium granulatum)0.5140,Armadillidium assimile, Armadillidium maculatum,(Armadillidium depressum,Armadillidium simoni)0.5210)0.5030)0.6470)0.6910)0.5020)0.5230)0.5740)0.9980)0.9510,((Philoscia muscorum,Oniscus asellus)0.8820,(Porcellio scaber,Porcellio laevis,Porcellionides pruinosus,Armadillidium siculorum,(Armadillidium granulatum,(Armadillidium vulgare,(Armadillidium simoni,Armadillidium depressum,Armadillidium tunisiense)0.6000)0.5640)0.5060)0.8030));
