# Supplementary material for: Shedding Light on the Antimicrobial Peptide Arsenal of Terrestrial Isopods: Focus on Armadillidins, a New Crustacean AMP Family
Source: Genes (Basel). 2020 Jan 14;11(1):93. doi: 10.3390/genes11010093 (PMC7017220; doi:10.3390/genes11010093)
Supplement: Supplementary file 1 [file genes-11-00093-s001.zip › SupFile/Supplementary_table_S1.xlsx]

## Sheet: Feuil1
Primers used for armadillidins characterization
Species	Forward primer (5'>3')	Reverse primer (5'>3')	Fragment length (bp)	Melting temperature
Porcellio dilatatus dilatatus	CAAATYATTBAAYTSAAAATGAAGYTTTTCGC	CCAAGTCCAAATAACBHAGCCRAAGTC	610	55°C
Armadillo officinalis (1)	GTCACCACCTCCATTGATTT	TTTCAGCCTTATTGATTGGAGT	221	52°C
Armadillo officinalis (2)	ATGAAAGGTTTCGGAATCATA	GTAATCATCATCATCGAAGTCA	186	50°C
Arm (from Herbinière et al., 2005)	GG(T/C/G/A)CA(T/C)(T/C)T(T/C/G/A)(T/C)AT	TA (T/C/G/A)CC(G/A)AA(T/C/G/A)(C/G)(T/A)(T/C/G/A)CC(T/C/G/A)(C/G)(T/A)(G/A)TG	/	47°C
