# Supplementary material for: Shedding Light on the Antimicrobial Peptide Arsenal of Terrestrial Isopods: Focus on Armadillidins, a New Crustacean AMP Family
Source: Genes (Basel). 2020 Jan 14;11(1):93. doi: 10.3390/genes11010093 (PMC7017220; doi:10.3390/genes11010093)
Supplement: Supplementary file 1 [file genes-11-00093-s001.zip › SupFile/Supplementary_table_S2.xlsx]

## Sheet: Feuil1
Species ID number	Order	Genus	Species	Number of ALF transcripts	Number of crustin transcripts	Source
1	Amphipoda	Echinogammarus	veneris	1	11	Lai and Abobaker (2017)
2	Amphipoda	Gammarus	chevreuxi	0	13	Lai and Abobaker (2017)
3	Amphipoda	Gammarus	pukex	4	2	Lai and Abobaker (2017)
4	Amphipoda	Hyalella	azteca	4	11	Lai and Abobaker (2017)
5	Amphipoda	Melita	plumulosa	2	7	Lai and Abobaker (2017)
6	Amphipoda	Parhyale	hawaiensis	8	9	Lai and Abobaker (2017)
7	Amphipoda	Talitrus	saltator	6	8	Lai and Abobaker (2017)
8	Decapoda	Astacus	astacus	9	7	Lai and Abobaker (2017)
9	Decapoda	Astacus	leptodactylus	13	18	Lai and Abobaker (2017)
10	Decapoda	Callinectes	sapidus	5	5	Lai and Abobaker (2017)
11	Decapoda	Cancer	borealis	1	4	Lai and Abobaker (2017)
12	Decapoda	Carcinus	maenas	5	7	Lai and Abobaker (2017)
13	Decapoda	Cherax	quadricarinatus	14	12	Lai and Abobaker (2017)
14	Decapoda	Eriocheir	sinensis	6	10	Lai and Abobaker (2017)
15	Decapoda	Farfantepenaeus	aztecus	7	2	Lai and Abobaker (2017)
16	Decapoda	Homarus	americanus	4	4	Lai and Abobaker (2017)
17	Decapoda	Hyas	araneus	20	9	Lai and Abobaker (2017)
18	Decapoda	Litopenaeus	vannamei	9	15	Lai and Abobaker (2017)
19	Decapoda	Macrobrachium	nipponense	5	11	Lai and Abobaker (2017)
20	Decapoda	Pacifastacus	leniusculus	5	5	Lai and Abobaker (2017)
21	Decapoda	Palaemon	argentinus	4	5	Lai and Abobaker (2017)
22	Decapoda	Penaeus	monodon	8	4	Lai and Abobaker (2017)
23	Decapoda	Procambarus	clarkii	13	13	Lai and Abobaker (2017)
24	Decapoda	Scylla	olivacea	6	4	Lai and Abobaker (2017)
25	Decapoda	Scylla	paramamosain	8	9	Lai and Abobaker (2017)
26	Euphausiacea	Euphausia	superba	8	50	Lai and Abobaker (2017)
27	Euphausiacea	Meganyctiphanes	norvegica	2	14	Lai and Abobaker (2017)
28	Isopoda	Asellus	aquaticus	3	2	Lai and Abobaker (2017)
29	Isopoda	Bragasellus	molinai	4	8	Lai and Abobaker (2017)
30	Isopoda	Bragasellus	peltatus	5	8	Lai and Abobaker (2017)
31	Isopoda	Proasellus	aragonensis	7	9	Lai and Abobaker (2017)
32	Isopoda	Proasellus	arthrodilus	8	14	Lai and Abobaker (2017)
33	Isopoda	Proasellus	assaforensis	7	13	Lai and Abobaker (2017)
34	Isopoda	Proasellus	beticus	4	3	Lai and Abobaker (2017)
35	Isopoda	Proasellus	cantabricus	6	9	Lai and Abobaker (2017)
36	Isopoda	Proasellus	cavaticus	7	11	Lai and Abobaker (2017)
37	Isopoda	Proasellus	coiffaiti	8	10	Lai and Abobaker (2017)
38	Isopoda	Proasellus	coxalis	8	13	Lai and Abobaker (2017)
39	Isopoda	Proasellus	ebrensis	5	8	Lai and Abobaker (2017)
40	Isopoda	Proasellus	escolai	4	9	Lai and Abobaker (2017)
41	Isopoda	Proasellus	grafi	6	9	Lai and Abobaker (2017)
42	Isopoda	Proasellus	granadensis	4	8	Lai and Abobaker (2017)
43	Isopoda	Proasellus	hercegovinensis	3	6	Lai and Abobaker (2017)
44	Isopoda	Proasellus	ibericus	6	9	Lai and Abobaker (2017)
45	Isopoda	Proasellus	jaloniacus	5	9	Lai and Abobaker (2017)
46	Isopoda	Proasellus	karamani	8	9	Lai and Abobaker (2017)
47	Isopoda	Proasellus	margalefi	4	7	Lai and Abobaker (2017)
48	Isopoda	Proasellus	meridianus	6	5	Lai and Abobaker (2017)
49	Isopoda	Proasellus	ortizi	7	7	Lai and Abobaker (2017)
50	Isopoda	Proasellus	parvulus	4	6	Lai and Abobaker (2017)
51	Isopoda	Proasellus	racovitzai	5	11	Lai and Abobaker (2017)
52	Isopoda	Proasellus	rectus	7	10	Lai and Abobaker (2017)
53	Isopoda	Proasellus	solanasi	7	10	Lai and Abobaker (2017)
54	Isopoda	Proasellus	spelaeus	6	9	Lai and Abobaker (2017)
55	Mysida	Neomysis	awatschensis	10	9	Lai and Abobaker (2017)
56	Isopoda	Armadillidium	assimile	7	3	This study
57	Isopoda	Armadillidium	maculatum	4	3	This study
58	Isopoda	Armadillidium	nasatum	4	4	This study
59	Isopoda	Armadillidium	siculorum	5	4	This study
60	Isopoda	Armadillidium	granulatum	5	4	This study
61	Isopoda	Armadillidium	versicolor	5	3	This study
62	Isopoda	Armadillidium	vulgare	6	4	This study
63	Isopoda	Armadillidium	simoni	4	4	This study
64	Isopoda	Armadillidium	tunisiense	5	5	This study
65	Isopoda	Eluma	purpurascens	4	5	This study
66	Isopoda	Porcellio	laevis	3	5	This study
67	Isopoda	Porcellio	scaber	7	3	This study
68	Isopoda	Porcellio	dispar	4	0	This study
69	Isopoda	Armadillidium	depressum	3	4	This study
70	Isopoda	Armadillo	officinalis	4	3	This study
71	Isopoda	Oniscus	asellus	4	4	This study
72	Isopoda	Philoscia	muscorum	7	3	This study
73	Isopoda	Chaetophiloscia	elongata	4	3	This study
74	Isopoda	Helleria	brevicornis	6	1	This study
75	Isopoda	Trachelipus	rathkei	15	4	This study
76	Isopoda	Porcellionides	pruinosus	4	4	This study
